# Supplementary material for: Valorization of Spent Vetiver Roots for Biochar Generation
Source: Molecules. 2023 Dec 21;29(1):63. doi: 10.3390/molecules29010063 (PMC10779468; doi:10.3390/molecules29010063)
Supplement: Supplementary file 1 [file molecules-29-00063-s001.zip]

Archive with 1 entries (1 files):
- molecules-2699719-supplementary.pdf
